# Supplementary material for: Nifedipine Potentiates Susceptibility of Salmonella Typhimurium to Different Classes of Antibiotics
Source: Antibiotics (Basel). 2021 Oct 1;10(10):1200. doi: 10.3390/antibiotics10101200 (PMC8532624; doi:10.3390/antibiotics10101200)
Supplement: Supplementary file 1 [file antibiotics-10-01200-s001.zip]

Archive with 1 entries (1 files):
- antibiotics-1402770-supplementary.pdf
